# Supplementary material for: Myofibroblasts are increased in the lung parenchyma in asthma
Source: PLoS One. 2017 Aug 7;12(8):e0182378. doi: 10.1371/journal.pone.0182378 (PMC5546673; doi:10.1371/journal.pone.0182378)
Supplement: S1 Dataset — (XLSX) [file pone.0182378.s004.xlsx]

## Sheet: Complete
				Components											BM Inter		SW and SL Area (um2)												Area/Perimeter= (um)										Average Per Case of Area/Perimeter (um)
			Size of	1	2	3	4	5	6	7		Tot	Tot	Tot	8		1	2	3	4	5	6	7	Total	Total	Total	Total Musc	Per (um)	1	2	3	4	5	6	7	Total Wall	Total Lum	Total Musc	1	SSM	SSM	2	AWSM	AWSM	3	BVSM	BVSM	4	Other
Group	Mag	airway	BV(mm)	SSM	AWSM	BVSM	No Act	LumF	LumM	BV Lum	TOT	Wall	Lum	Musc	bmi	Z	SSM	AWSM	BVSM	Other	LumF	LumM	BVLum	Area	Wall Area	Lum Area	wo bv		SSM	AWSM	BVSM	Other	LumF	LumM	BVLum	Thickness	Thickness	(not incl bv)	SSM	StDev	StError	AWSM	StDev	StError	BVSM	StDev	StError	Other	StDev
FA	20	UAB	0.06	2	10	5	36	65	0	2	120	53	67	12	336	0.055	6050	30250	15125	108900	196625	0	6050	363000	160325	202675	36300	14514.2	0.416834	2.08417	1.04209	7.50302	13.5471	0	0.416834	11.0461	13.964	2.50101	0.615255	0.313886	0.181222	0.953893	0.980878	0.56631	0.347362	0.601649	0.347362	6.87186	1.67805
	20	LAB	0.025	1	1	0	11	105	1	1	120	13	107	2	155	0.055	3025	3025	0	33275	317625	3025	3025	363000	39325	323675	6050	6695.52	0.451795	0.451795	0	4.96974	47.4384	0.451795	0.451795	5.87333	48.342	0.903589
	20	LPB	0.08	3	1	0	25	91	0	0	120	29	91	4	215	0.055	9075	3025	0	75625	275275	0	0	363000	87725	275275	12100	9287.33	0.977137	0.325712	0	8.14281	29.6398	0	0	9.44566	29.6398	1.30285
FA	20	LAB	0.05	1	6	0	10	100	0	3	120	17	103	7	128	0.055	3025	18150	0	30250	302500	0	9075	363000	51425	311575	21175	5529.2	0.547095	3.28257	0	5.47095	54.7095	0	1.64129	9.30062	56.3508	3.82967	0.719229	0.220767	0.12746	1.41591	1.62446	0.937882	1.17932	1.29787	0.749327	6.87353	3.91334
	20	LPB	0.075	3	1	3	35	73	0	5	120	42	78	4	217	0.055	9075	3025	9075	105875	220825	0	15125	363000	127050	235950	12100	9373.73	0.968131	0.32271	0.968131	11.2949	23.5579	0	1.61355	13.5538	25.1714	1.29084
	20	UAB	0.06	1	1	4	6	108	0	0	120	12	108	2	109	0.055	3025	3025	12100	18150	326700	0	0	363000	36300	326700	6050	4708.46	0.64246	0.64246	2.56984	3.85476	69.3857	0	0	7.70952	69.3857	1.28492
FA	20	LPB	0.08	2	0	1	24	89	1	3	120	27	93	2	150	0.055	6050	0	3025	72600	269225	3025	9075	363000	81675	281325	6050	6479.53	0.933709	0	0.466854	11.2045	41.5501	0.466854	1.40056	12.6051	43.4175	0.933709	0.837307	0.0837524	0.0483544	1.05214	0.911279	0.526127	0.286024	0.250575	0.144669	8.47392	2.51259
	20	UAB	0.05	2	4	0	20	93	0	1	120	26	94	6	176	0.055	6050	12100	0	60500	281325	0	3025	363000	78650	284350	18150	7602.65	0.795775	1.59155	0	7.95775	37.0035	0	0.397887	10.3451	37.4014	2.38732
	20	LAB	0.045	2	4	1	16	97	0	0	120	23	97	6	179	0.055	6050	12100	3025	48400	293425	0	0	363000	69575	293425	18150	7732.24	0.782438	1.56488	0.391219	6.2595	37.9482	0	0	8.99803	37.9482	2.34731
FA	20	UAB	0.05	5	8	3	7	94	0	3	120	23	97	13	142	0.055	15125	24200	9075	21175	284350	0	9075	363000	69575	293425	39325	6133.96	2.46578	3.94525	1.47947	3.45209	46.3567	0	1.47947	11.3426	47.8361	6.41103	1.09982	1.25425	0.724142	1.59297	2.07934	1.20051	1.08649	0.344961	0.199163	7.34313	3.38293
	20	LPB	0.085	0	0	2	19	96	1	2	120	21	99	0	148	0.055	0	0	6050	57475	290400	3025	6050	363000	63525	299475	0	6393.14	0	0	0.946327	8.9901	45.4237	0.473163	0.946327	9.93643	46.8432	0
	20	LAB	0.085	2	2	2	23	89	0	2	120	29	91	4	168	0.055	6050	6050	6050	69575	269225	0	6050	363000	87725	275275	12100	7257.08	0.833669	0.833669	0.833669	9.58719	37.0983	0	0.833669	12.0882	37.9319	1.66734
FA	20	LPB	0.045	3	1	1	27	87	0	1	120	32	88	4	224	0.055	9075	3025	3025	81675	263175	0	3025	363000	96800	266200	12100	9676.11	0.937877	0.312626	0.312626	8.4409	27.1984	0	0.312626	10.004	27.5111	1.2505	1.68168	0.784297	0.452814	1.54516	2.12736	1.22823	0.65183	0.343984	0.198599	8.15829	0.245131
	20	LAB	0.025	5	1	2	25	86	0	1	120	33	87	6	218	0.055	15125	3025	6050	75625	260150	0	3025	363000	99825	263175	18150	9416.92	1.60615	0.32123	0.64246	8.03075	27.6258	0	0.32123	10.6006	27.947	1.92738
	20	UAB	0.08	5	8	2	16	88	0	1	120	31	89	13	140	0.055	15125	24200	6050	48400	266200	0	3025	363000	93775	269225	39325	6047.57	2.50101	4.00161	1.0004	8.00322	44.0177	0	0.500201	15.5062	44.5179	6.50262
FA	20	LPB	0.07	0	5	1	40	65	6	3	120	46	74	5	278	0.055	0	15125	3025	121000	196625	18150	9075	363000	139150	223850	15125	12008.7	0	1.2595	0.2519	10.076	16.3735	1.5114	0.7557	11.5874	18.6406	1.2595	0.676965	0.75826	0.437781	1.35342	0.218984	0.126431	0.461666	0.184456	0.106496	11.2553	5.35935
	20	UAB	0.04	5	4	2	22	78	2	7	120	33	87	9	234	0.055	15125	12100	6050	66550	235950	6050	21175	363000	99825	263175	27225	10108.1	1.49633	1.19706	0.598531	6.58385	23.3427	0.598531	2.09486	9.87577	26.0361	2.69339
	20	LAB	0.055	1	3	1	32	80	0	3	120	37	83	4	131	0.055	3025	9075	3025	96800	242000	0	9075	363000	111925	251075	12100	5658.79	0.534566	1.6037	0.534566	17.1061	42.7653	0	1.6037	19.779	44.369	2.13826
FA	20	UAB	0.05	1	5	2	1	109	0	2	120	9	111	6	84	0.055	3025	15125	6050	3025	329725	0	6050	363000	27225	335775	18150	3628.54	0.833669	4.16834	1.66734	0.833669	90.8699	0	1.66734	7.50302	92.5372	5.00201	1.24606	0.759078	0.438254	2.60736	1.35801	0.784048	0.827657	0.727374	0.41995	3.64869	2.56958
	20	LAB	0.045	5	4	1	10	99	0	1	120	20	100	9	165	0.055	15125	12100	3025	30250	299475	0	3025	363000	60500	302500	27225	7127.49	2.12207	1.69765	0.424413	4.24413	42.0169	0	0.424413	8.48826	42.4413	3.81972
	20	LPB	0.055	2	5	1	15	96	0	1	120	23	97	7	179	0.055	6050	15125	3025	45375	290400	0	3025	363000	69575	293425	21175	7732.24	0.782438	1.95609	0.391219	5.86828	37.557	0	0.391219	8.99803	37.9482	2.73853
NFA	20	UAB	0.065	3	4	1	18	93	0	1	120	26	94	7	166	0.055	9075	12100	3025	54450	281325	0	3025	363000	78650	284350	21175	7170.69	1.26557	1.68743	0.421856	7.59342	39.2327	0	0.421856	10.9683	39.6545	2.953	1.26557	#DIV/0!	#DIV/0!	1.68743	#DIV/0!	#DIV/0!	0.421856	#DIV/0!	#DIV/0!	7.59342	#DIV/0!
											0	0	0	0		FALSE	0	0	0	0	0	0	0	0	0	0	0	0
											0	0	0	0		FALSE	0	0	0	0	0	0	0	0	0	0	0	0
NFA	20	UAB	0.05	1	5	1	18	92	0	3	120	25	95	6	137	0.055	3025	15125	3025	54450	278300	0	9075	363000	75625	287375	18150	5917.98	0.511155	2.55577	0.511155	9.20078	47.0262	0	1.53346	12.7789	48.5597	3.06693	0.436062	0.106197	0.0613126	1.99983	0.786227	0.453928	0.436062	0.106197	0.0613126	9.47349	0.385661
	20	LAB	0.03	1	4	1	27	84	3	0	120	33	87	5	194	0.055	3025	12100	3025	81675	254100	9075	0	363000	99825	263175	15125	8380.2	0.36097	1.44388	0.36097	9.74619	30.3215	1.08291	0	11.912	31.4044	1.80485
											0	0	0	0		FALSE	0	0	0	0	0	0	0	0	0	0	0	0
NFA	20	UAB	0.06	1	3	4	14	95	0	3	120	22	98	4	148	0.055	3025	9075	12100	42350	287375	0	9075	363000	66550	296450	12100	6393.14	0.473163	1.41949	1.89265	6.62429	44.9505	0	1.41949	10.4096	46.37	1.89265	0.563816	0.128202	0.0740177	1.03698	0.540952	0.312319	1.27356	0.875529	0.505487	6.74811	0.175106
	20	LAB	0.05	2	2	2	21	93	0	0	120	27	93	4	214	0.055	6050	6050	6050	63525	281325	0	0	363000	81675	281325	12100	9244.14	0.654469	0.654469	0.654469	6.87192	30.4328	0	0	8.83533	30.4328	1.30894
											0	0	0	0		FALSE	0	0	0	0	0	0	0	0	0	0	0	0
NFA	20	LPB	0.055	2	2	0	16	99	0	1	120	20	100	4	138	0.055	6050	6050	0	48400	299475	0	3025	363000	60500	302500	12100	5961.17	1.0149	1.0149	0	8.11921	50.2376	0	0.507451	10.149	50.7451	2.0298	0.745552	0.303421	0.17518	1.00907	1.00616	0.580909	0.402461	0.697083	0.402461	7.09035	1.61247
	20	LAB	0.075	1	0	0	19	97	0	3	120	20	100	1	168	0.055	3025	0	0	57475	293425	0	9075	363000	60500	302500	3025	7257.08	0.416834	0	0	7.91985	40.4329	0	1.2505	8.33669	41.6834	0.416834
	20	UAB	0.08	2	5	3	13	94	0	3	120	23	97	7	174	0.055	6050	15125	9075	39325	284350	0	9075	363000	69575	293425	21175	7516.26	0.804922	2.0123	1.20738	5.23199	37.8313	0	1.20738	9.2566	39.0387	2.81723
NFA	20	LAB	0.05	2	3	2	18	88	5	2	120	25	95	5	198	0.055	6050	9075	6050	54450	266200	15125	6050	363000	75625	287375	15125	8552.99	0.707355	1.06103	0.707355	6.3662	31.1236	1.76839	0.707355	8.84194	33.5994	1.76839	1.15395	0.409369	0.236349	1.48847	1.25426	0.724145	0.541841	0.150152	0.0866905	7.49295	1.40587
	20	LPB	0.03	3	1	1	18	96	0	1	120	23	97	4	139	0.055	9075	3025	3025	54450	290400	0	3025	363000	69575	293425	12100	6004.37	1.5114	0.5038	0.5038	9.0684	48.3648	0	0.5038	11.5874	48.8686	2.0152
	20	UAB	0.04	3	7	1	17	88	2	2	120	28	92	10	169	0.055	9075	21175	3025	51425	266200	6050	6050	363000	84700	278300	30250	7300.28	1.2431	2.90058	0.414368	7.04425	36.4644	0.828736	0.828736	11.6023	38.1218	4.14368
NFA	20	LAB	0.055	1	3	1	23	91	0	4	123	28	95	4	167	0.055	3025	9075	3025	69575	275275	0	12100	372075	84700	287375	12100	7213.88	0.41933	1.25799	0.41933	9.6446	38.1591	0	1.67732	11.7413	39.8364	1.67732	0.402055	0.393701	0.227303	0.812747	0.704932	0.406993	0.139777	0.242101	0.139777	8.82551	0.896148
	20	LPB	0.05	0	0	0	16	101	1	2	120	16	104	0	125	0.055	0	0	0	48400	305525	3025	6050	363000	48400	314600	0	5399.61	0	0	0	8.96361	56.5828	0.560225	1.12045	8.96361	58.2634	0
	20	UAB	0.05	2	3	0	20	94	0	1	120	25	95	5	178	0.055	6050	9075	0	60500	284350	0	3025	363000	75625	287375	15125	7689.05	0.786833	1.18025	0	7.86833	36.9812	0	0.393417	9.83542	37.3746	1.96708
NFA	20	LAB	0.06	0	1	2	19	96	0	2	120	22	98	1	176	0.055	0	3025	6050	57475	290400	0	6050	363000	66550	296450	3025	7602.65	0	0.397887	0.795775	7.55986	38.1972	0	0.795775	8.75352	38.993	0.397887	0.593268	0.555052	0.320459	1.54579	0.997337	0.575813	0.6141	0.222002	0.128173	7.05489	2.08253
	20	LPB	0.05	3	6	1	13	95	0	2	120	23	97	9	191	0.055	9075	18150	3025	39325	287375	0	6050	363000	69575	293425	27225	8250.61	1.09992	2.19984	0.36664	4.76632	34.8308	0	0.733279	8.43271	35.564	3.29976
	20	UAB	0.04	1	3	1	13	101	0	1	120	18	102	4	103	0.055	3025	9075	3025	39325	305525	0	3025	363000	54450	308550	12100	4449.28	0.679885	2.03966	0.679885	8.83851	68.6684	0	0.679885	12.2379	69.3483	2.71954
NAC	20	LAB	0.05	0	0	1	31	87	1	0	120	32	88	0	313	0.055	0	0	3025	93775	263175	3025	0	363000	96800	266200	0	13520.6	0	0	0.223732	6.9357	19.4647	0.223732	0	7.15943	19.6884	0	0.0848826	0.147021	0.0848826	0.0848826	0.147021	0.0848826	0.208731	0.201649	0.116422	7.27314	0.352756
	20	LPB	0.055	1	1	0	30	87	0	1	120	32	88	2	275	0.055	3025	3025	0	90750	263175	0	3025	363000	96800	266200	6050	11879.1	0.254648	0.254648	0	7.63944	22.1544	0	0.254648	8.14873	22.409	0.509296
	20	UAB	0.035	0	0	1	18	99	0	2	120	19	101	0	174	0.055	0	0	3025	54450	299475	0	6050	363000	57475	305525	0	7516.26	0	0	0.402461	7.24429	39.8436	0	0.804922	7.64675	40.6485	0
NAC	20	UAB	0.06	0	0	0	21	98	0	1	120	21	99	0	179	0.055	0	0	0	63525	296450	0	3025	363000	63525	299475	0	7732.24	0	0	0	8.2156	38.3394	0	0.391219	8.2156	38.7307	0	0	0	0	0.106103	0.183776	0.106103	0	0	0	8.61969	1.233
	20	LPB	0.055	0	0	0	19	100	0	1	120	19	101	0	133	0.055	0	0	0	57475	302500	0	3025	363000	57475	305525	0	5745.19	0	0	0	10.004	52.6528	0	0.526528	10.004	53.1793	0
	20	UAB	0.04	0	1	0	24	93	1	1	120	25	95	1	220	0.055	0	3025	0	72600	281325	3025	3025	363000	75625	287375	3025	9503.32	0	0.31831	0	7.63944	29.6028	0.31831	0.31831	7.95775	30.2394	0.31831
NAC	20	LPB		0	0	0	30	87	3	0	120	30	90	0	228	0.055	0	0	0	90750	263175	9075	0	363000	90750	272250	0	9848.89	0	0	0	9.21423	26.7213	0.921423	0	9.21423	27.6427	0	0	0	0	0.455394	0.503228	0.290539	0.357642	0.37119	0.214307	8.50804	1.9476
	20	LAB		0	1	2	27	83	7	0	120	30	90	1	189	0.055	0	3025	6050	81675	251075	21175	0	363000	90750	272250	3025	8164.21	0	0.370519	0.741039	10.004	30.7531	2.59364	0	11.1156	33.3467	0.370519
	20	UAB	0.03	0	3	1	19	95	2	0	120	23	97	3	211	0.055	0	9075	3025	57475	287375	6050	0	363000	69575	293425	9075	9114.55	0	0.995661	0.331887	6.30585	31.5293	0.663774	0	7.6334	32.193	0.995661
NAC	20	LPB	0.05	0	2	1	14	100	2	1	120	17	103	2	155	0.055	0	6050	3025	42350	302500	6050	3025	363000	51425	311575	6050	6695.52	0	0.903589	0.451795	6.32513	45.1795	0.903589	0.451795	7.68051	46.5349	0.903589	0.293723	0.256878	0.148309	1.34116	0.512863	0.296102	0.444321	0.0363779	0.0210028	5.95064	0.962252
	20	UAB	0.05	1	3	1	12	100	0	3	120	17	103	4	173	0.055	3025	9075	3025	36300	302500	0	9075	363000	51425	311575	12100	7473.06	0.404787	1.21436	0.404787	4.85745	40.4787	0	1.21436	6.88138	41.6931	1.61915
	20	LAB	0.025	1	4	1	14	99	0	1	120	20	100	5	147	0.055	3025	12100	3025	42350	299475	0	3025	363000	60500	302500	15125	6349.94	0.476382	1.90553	0.476382	6.66935	47.1618	0	0.476382	9.52764	47.6382	2.38191
NAC	20	LPB	0.06	0	1	1	28	86	0	4	120	30	90	1	158	0.055	0	3025	3025	84700	260150	0	12100	363000	90750	272250	3025	6825.11	0	0.443216	0.443216	12.4101	38.1166	0	1.77287	13.2965	39.8895	0.443216	0	0	0	0.392165	0.369296	0.213213	0.290946	0.252058	0.145526	10.4438	1.75842
	20	LAB	0.04	0	0	1	21	97	0	1	120	22	98	0	163	0.055	0	0	3025	63525	293425	0	3025	363000	66550	296450	0	7041.09	0	0	0.429621	9.02203	41.6732	0	0.429621	9.45166	42.1028	0
	20	UAB	0.08	0	2	0	27	89	0	2	120	29	91	2	191	0.055	0	6050	0	81675	269225	0	6050	363000	87725	275275	6050	8250.61	0	0.733279	0	9.89927	32.6309	0	0.733279	10.6326	33.3642	0.733279
NAC	20	LPB	0.07	0	3	1	17	98	0	1	120	21	99	3	152	0.055	0	9075	3025	51425	296450	0	3025	363000	63525	299475	9075	6565.93	0	1.38214	0.460712	7.8321	45.1497	0	0.460712	9.67495	45.6105	1.38214	0.299266	0.518343	0.299266	1.11545	0.245864	0.141949	0.153571	0.265992	0.153571	7.10044	1.90519
	20	LAB	0.05	0	3	0	24	92	0	1	120	27	93	3	197	0.055	0	9075	0	72600	278300	0	3025	363000	81675	281325	9075	8509.79	0	1.06642	0	8.53135	32.7035	0	0.355473	9.59777	33.059	1.06642
	20	UAB	0.08	2	2	0	11	104	0	1	120	15	105	4	156	0.055	6050	6050	0	33275	314600	0	3025	363000	45375	317625	12100	6738.72	0.897797	0.897797	0	4.93788	46.6854	0	0.448899	6.73348	47.1343	1.79559
NAC	20	LAB	0.05	1	1	2	5	111	0	0	120	9	111	2	157	0.055	3025	3025	6050	15125	335775	0	0	363000	27225	335775	6050	6781.91	0.446039	0.446039	0.892079	2.2302	49.5104	0	0	4.01435	49.5104	0.892079	0.34991	0.313116	0.180777	0.752371	0.401858	0.232013	0.69982	0.166501	0.0961292	4.56678	2.04593
	20	LPB	0.05	1	1	1	9	107	0	1	120	12	108	2	116	0.055	3025	3025	3025	27225	323675	0	3025	363000	36300	326700	6050	5010.84	0.603691	0.603691	0.603691	5.43322	64.595	0	0.603691	7.24429	65.1986	1.20738
	20	UAB	0.07	0	2	1	10	105	1	1	120	13	107	2	116	0.055	0	6050	3025	30250	317625	3025	3025	363000	39325	323675	6050	5010.84	0	1.20738	0.603691	6.03691	63.3876	0.603691	0.603691	7.84799	64.595	1.20738
																											FA Ave P	7767.21
																											STDEV	2521.96
																											StError	514.793
																											NFA Ave P	5728.73
																											STDEV	3057.7
																											StError	624.151
																											NAC Ave P	7822.75
																											STDEV	2091.99
																											StError	427.026
[truncated: 19 more columns]

## Sheet: Demographics
Group	Gender	Age	Y/N CIG	Asthma	B-AGONIST	IN-STEROIDS
FA	Male	24.0137	Non-Smoker	20	every day	don't know
FA	Male	59.3671	Non-Smoker	6	every day	every day
FA	Male	26.8712	Non-Smoker	26	every day	occasionally
FA	Male	18.5671	Non-Smoker	8	occasionally
FA	Female	18.9096	Non-Smoker	16	every day	every day
FA	Female	55.5233	Non-Smoker	10	every day
FA	Female	20.3425	Non-Smoker	9	every day
NAC	Male	21.5781	Non-Smoker
NAC	Male	33.0575	Non-Smoker
NAC	Male	29.5726	Non-Smoker
NAC	Male	31.7233	Non-Smoker
NAC	Female	42.1534	Non-Smoker
NAC	Female	50.789	Smoker Smoked for 1yr-25yrs ago
NAC	Female	18.737	Non-Smoker
NFA	Male	21.2466	Non-Smoker	17	every day	don't know
NFA	Male	23.1233	Non-Smoker	21.5	occasionally	none
NFA	Male	22.7397	Non-Smoker	20	occasionally	occasionally
NFA	Male	25.9041	Non-Smoker	5
NFA	Female	29.3589	Non-Smoker	6	every day	every day
NFA	Female	33.274	Non-Smoker	31	every day	every day
NFA	Female	18.0219	Non-Smoker	2	occasionally	none
